# Supplementary material for: Acetate and glycerol are not uniquely suited for the evolution of cross-feeding in E. coli
Source: PLoS Comput Biol. 2020 Nov 30;16(11):e1008433. doi: 10.1371/journal.pcbi.1008433 (PMC7728234; doi:10.1371/journal.pcbi.1008433)
Supplement: S1 File — The file shows all reactions that we predict to require a flux change (columns labeled ‘Reaction id’) for the evolution of the acetate and glycerol cross-feeding strains. The file also shows the Blattner id and name of all genes associated with a reaction (columns labeled ‘Gene id’ and ‘Gene name’ respectively). If a gene was found to be mutated in the chemostat experiments (Kinnersley et al. 2014) we indicate the number of mutations found in the gene (columns labeled ‘Mutations (# hits)’). (XLSX) [file pcbi.1008433.s007.xlsx]

## Sheet: genes_mutated
Mutation analysis. Data taken from Kinnersley et al. 2014
Acetate producer - CV103						Acetate consumer - CV101						Glycerol producer - CV103						Glycerol consumer - CV115/CV116
	Reaction id	Gene id	Gene name	Mutations (# hits)			Reaction id	Gene id	Gene name	Mutations (# hits)			Reaction id	Gene id	Gene name	Mutation (# hits)			Reaction id	Gene id	Gene name	Mutations (# hits)
1	ACKr	b1849	purT			1	ACKr	b1849	purT			1	ACONTa	b0118	acnB			1	ACONTa	b0118	acnB
1	ACKr	b2296	ackA			1	ACKr	b2296	ackA			1	ACONTa	b1276	acnA			1	ACONTa	b1276	acnA
1	ACKr	b3115	tdcD			1	ACKr	b3115	tdcD			2	ACONTb	b0118	acnB			2	ACONTb	b0118	acnB
2	ACONTa	b0118	acnB			2	ACONTa	b0118	acnB			2	ACONTb	b1276	acnA			2	ACONTb	b1276	acnA
2	ACONTa	b1276	acnA			2	ACONTa	b1276	acnA			3	AKGDH	b0727	sucB			3	AKGDH	b0727	sucB
3	ACONTb	b0118	acnB			3	ACONTb	b0118	acnB			3	AKGDH	b0726	sucA			3	AKGDH	b0726	sucA	1
3	ACONTb	b1276	acnA			3	ACONTb	b1276	acnA			3	AKGDH	b0116	lpd	1		3	AKGDH	b0116	lpd
5	ACtex	b1377	ompN	1		5	ACtex	b1377	ompN			4	ATPS4rpp	b3731	atpC			4	ATPS4rpp	b3731	atpC
5	ACtex	b0929	ompF			5	ACtex	b0929	ompF			4	ATPS4rpp	b3738	atpB			4	ATPS4rpp	b3738	atpB
5	ACtex	b0241	phoE			5	ACtex	b0241	phoE			4	ATPS4rpp	b3736	atpF			4	ATPS4rpp	b3736	atpF
5	ACtex	b2215	ompC			5	ACtex	b2215	ompC			4	ATPS4rpp	b3739	atpI			4	ATPS4rpp	b3739	atpI
6	AKGDH	b0727	sucB			6	AKGDH	b0727	sucB			4	ATPS4rpp	b3737	atpE			4	ATPS4rpp	b3737	atpE
6	AKGDH	b0726	sucA			6	AKGDH	b0726	sucA			4	ATPS4rpp	b3733	atpG			4	ATPS4rpp	b3733	atpG
6	AKGDH	b0116	lpd	1		6	AKGDH	b0116	lpd			4	ATPS4rpp	b3735	atpH			4	ATPS4rpp	b3735	atpH
7	ATPS4rpp	b3731	atpC			7	ASPT	b4139	aspA			4	ATPS4rpp	b3732	atpD			4	ATPS4rpp	b3732	atpD
7	ATPS4rpp	b3738	atpB			8	ATPS4rpp	b3731	atpC			4	ATPS4rpp	b3734	atpA			4	ATPS4rpp	b3734	atpA
7	ATPS4rpp	b3736	atpF			8	ATPS4rpp	b3738	atpB			5	CO2tex	b1377	ompN	1		5	CO2tex	b1377	ompN
7	ATPS4rpp	b3739	atpI			8	ATPS4rpp	b3736	atpF			5	CO2tex	b0929	ompF			5	CO2tex	b0929	ompF
7	ATPS4rpp	b3737	atpE			8	ATPS4rpp	b3739	atpI			5	CO2tex	b0241	phoE			5	CO2tex	b0241	phoE
7	ATPS4rpp	b3733	atpG			8	ATPS4rpp	b3737	atpE			5	CO2tex	b2215	ompC			5	CO2tex	b2215	ompC
7	ATPS4rpp	b3735	atpH			8	ATPS4rpp	b3733	atpG			6	CO2tpp	s0001				6	CO2tpp	s0001
7	ATPS4rpp	b3732	atpD			8	ATPS4rpp	b3735	atpH			7	CS	b0720	gltA			7	CS	b0720	gltA	1
7	ATPS4rpp	b3734	atpA			8	ATPS4rpp	b3732	atpD			8	CYTBO3_4pp	b0431	cyoB			8	CYTBO3_4pp	b0431	cyoB
8	CO2tex	b1377	ompN	1		8	ATPS4rpp	b3734	atpA			8	CYTBO3_4pp	b0432	cyoA			8	CYTBO3_4pp	b0432	cyoA
8	CO2tex	b0929	ompF			9	CO2tex	b1377	ompN			8	CYTBO3_4pp	b0429	cyoD			8	CYTBO3_4pp	b0429	cyoD
8	CO2tex	b0241	phoE			9	CO2tex	b0929	ompF			8	CYTBO3_4pp	b0430	cyoC			8	CYTBO3_4pp	b0430	cyoC
8	CO2tex	b2215	ompC			9	CO2tex	b0241	phoE			9	DHAPT	b1200	dhaK			9	DHAPT	b1200	dhaK
9	CO2tpp	s0001				9	CO2tex	b2215	ompC			9	DHAPT	b2415	ptsH			9	DHAPT	b2415	ptsH
10	CS	b0720	gltA			10	CO2tpp	s0001				9	DHAPT	b1198	dhaM			9	DHAPT	b1198	dhaM
11	CYTBO3_4pp	b0431	cyoB			11	CS	b0720	gltA			9	DHAPT	b2416	ptsI	2		9	DHAPT	b2416	ptsI
11	CYTBO3_4pp	b0432	cyoA			12	CYTBO3_4pp	b0431	cyoB			9	DHAPT	b1199	dhaL			9	DHAPT	b1199	dhaL
11	CYTBO3_4pp	b0429	cyoD			12	CYTBO3_4pp	b0432	cyoA			10	ENO	b2779	eno	2		10	ENO	b2779	eno
11	CYTBO3_4pp	b0430	cyoC			12	CYTBO3_4pp	b0429	cyoD			11	F6PA	b0825	fsaA			11	F6PA	b0825	fsaA
12	DHAPT	b1200	dhaK			12	CYTBO3_4pp	b0430	cyoC			11	F6PA	b3946	fsaB			11	F6PA	b3946	fsaB
12	DHAPT	b2415	ptsH			13	DHAPT	b1200	dhaK			12	FBA3	b2925	fbaA			12	FUM	b4122	fumB
12	DHAPT	b1198	dhaM			13	DHAPT	b2415	ptsH			13	FUM	b4122	fumB			12	FUM	b1612	fumA
12	DHAPT	b2416	ptsI	2		13	DHAPT	b1198	dhaM			13	FUM	b1612	fumA			12	FUM	b1611	fumC
12	DHAPT	b1199	dhaL			13	DHAPT	b2416	ptsI			13	FUM	b1611	fumC			13	G3PD2	b3608	gpsA
13	ENO	b2779	eno	2		13	DHAPT	b1199	dhaL			14	G3PD2	b3608	gpsA	1		14	G6PDH2r	b1852	zwf
14	F6PA	b0825	fsaA			14	ENO	b2779	eno			15	G3PT	b0822	ybiV			15	GAPD	b1779	gapA
14	F6PA	b3946	fsaB			15	F6PA	b0825	fsaA			16	G6PDH2r	b1852	zwf			16	GLCptspp	b1818	manY
15	FUM	b4122	fumB			15	F6PA	b3946	fsaB			17	GAPD	b1779	gapA			16	GLCptspp	b2415	ptsH
15	FUM	b1612	fumA			16	FBA	b2925	fbaA			18	GLCptspp	b1818	manY			16	GLCptspp	b1819	manZ
15	FUM	b1611	fumC			16	FBA	b2097	fbaB			18	GLCptspp	b2415	ptsH			16	GLCptspp	b2416	ptsI
16	G6PDH2r	b1852	zwf			16	FBA	b1773	ydjI			18	GLCptspp	b1819	manZ			16	GLCptspp	b2417	crr
17	GAPD	b1779	gapA			17	FBA3	b2925	fbaA			18	GLCptspp	b2416	ptsI	2		16	GLCptspp	b1101	ptsG
18	GLCptspp	b1818	manY			18	FBP	b4232	fbp			18	GLCptspp	b2417	crr			16	GLCptspp	b1817	manX
18	GLCptspp	b2415	ptsH			18	FBP	b2930	yggF			18	GLCptspp	b1101	ptsG			16	GLCptspp	b1621	malX
18	GLCptspp	b1819	manZ			18	FBP	b3925	glpX			18	GLCptspp	b1817	manX			17	GLCtex_copy1	b1377	ompN
18	GLCptspp	b2416	ptsI	2		19	FLDR2	b2895	fldB			18	GLCptspp	b1621	malX			17	GLCtex_copy1	b0929	ompF
18	GLCptspp	b2417	crr			19	FLDR2	b0684	fldA			19	GLCt2pp	b2943	galP			17	GLCtex_copy1	b0241	phoE
18	GLCptspp	b1101	ptsG			19	FLDR2	b3924	fpr			20	GLCtex_copy1	b1377	ompN	1		17	GLCtex_copy1	b2215	ompC
18	GLCptspp	b1817	manX			20	FUM	b4122	fumB			20	GLCtex_copy1	b0929	ompF			18	GLYCDx	b3945	gldA
18	GLCptspp	b1621	malX			20	FUM	b1612	fumA			20	GLCtex_copy1	b0241	phoE			19	GLYCtex	b1377	ompN
19	GLCtex_copy1	b1377	ompN	1		20	FUM	b1611	fumC			20	GLCtex_copy1	b2215	ompC			19	GLYCtex	b0929	ompF
19	GLCtex_copy1	b0929	ompF			21	G6PDH2r	b1852	zwf			21	GLYCtex	b1377	ompN	1		19	GLYCtex	b0241	phoE
19	GLCtex_copy1	b0241	phoE			22	GAPD	b1779	gapA			21	GLYCtex	b0929	ompF			19	GLYCtex	b2215	ompC
19	GLCtex_copy1	b2215	ompC			23	GLCptspp	b1818	manY			21	GLYCtex	b0241	phoE			20	GLYCtpp	s0001
20	GND	b2029	gnd	1		23	GLCptspp	b2415	ptsH			21	GLYCtex	b2215	ompC			20	GLYCtpp	b3927	glpF
21	H2Otex	b1319	ompG			23	GLCptspp	b1819	manZ			22	GLYCtpp	s0001				21	GLYK	b3926	glpK	1
21	H2Otex	b0957	ompA			23	GLCptspp	b2416	ptsI			22	GLYCtpp	b3927	glpF			22	GND	b2029	gnd
21	H2Otex	b0241	phoE			23	GLCptspp	b2417	crr			23	GND	b2029	gnd	1		23	H2Otex	b1319	ompG
21	H2Otex	b1377	ompN	1		23	GLCptspp	b1101	ptsG			24	H2Otex	b1319	ompG			23	H2Otex	b0957	ompA
21	H2Otex	b3875	ompL			23	GLCptspp	b1817	manX			24	H2Otex	b0957	ompA			23	H2Otex	b0241	phoE
21	H2Otex	s0001				23	GLCptspp	b1621	malX			24	H2Otex	b0241	phoE			23	H2Otex	b1377	ompN
21	H2Otex	b2215	ompC			24	GLCtex_copy1	b1377	ompN			24	H2Otex	b1377	ompN	1		23	H2Otex	b3875	ompL
21	H2Otex	b0929	ompF			24	GLCtex_copy1	b0929	ompF			24	H2Otex	b3875	ompL			23	H2Otex	s0001
22	H2Otpp	b0875	aqpZ			24	GLCtex_copy1	b0241	phoE			24	H2Otex	s0001				23	H2Otex	b2215	ompC
22	H2Otpp	s0001				24	GLCtex_copy1	b2215	ompC			24	H2Otex	b2215	ompC			23	H2Otex	b0929	ompF
23	Htex	b1377	ompN	1		25	GND	b2029	gnd			24	H2Otex	b0929	ompF			24	H2Otpp	b0875	aqpZ
23	Htex	b0929	ompF			26	H2Otex	b1319	ompG			25	H2Otpp	b0875	aqpZ			24	H2Otpp	s0001
23	Htex	b0241	phoE			26	H2Otex	b0957	ompA			25	H2Otpp	s0001				25	ICDHyr	b1136	icd
23	Htex	b2215	ompC			26	H2Otex	b0241	phoE			26	HEX1	b2388	glk			26	MDH	b3236	mdh
24	ICDHyr	b1136	icd			26	H2Otex	b1377	ompN			27	ICDHyr	b1136	icd			27	NADH16pp	b2283	nuoG
25	MDH	b3236	mdh			26	H2Otex	b3875	ompL			28	MDH	b3236	mdh			27	NADH16pp	b2287	nuoB
26	NADH16pp	b2283	nuoG			26	H2Otex	s0001				29	NADH16pp	b2283	nuoG			27	NADH16pp	b2279	nuoK
26	NADH16pp	b2287	nuoB			26	H2Otex	b2215	ompC			29	NADH16pp	b2287	nuoB			27	NADH16pp	b2282	nuoH
26	NADH16pp	b2279	nuoK			26	H2Otex	b0929	ompF			29	NADH16pp	b2279	nuoK			27	NADH16pp	b2277	nuoM
26	NADH16pp	b2282	nuoH			27	H2Otpp	b0875	aqpZ			29	NADH16pp	b2282	nuoH			27	NADH16pp	b2276	nuoN
26	NADH16pp	b2277	nuoM	1		27	H2Otpp	s0001				29	NADH16pp	b2277	nuoM	1		27	NADH16pp	b2285	nuoE	1
26	NADH16pp	b2276	nuoN			28	Htex	b1377	ompN			29	NADH16pp	b2276	nuoN			27	NADH16pp	b2278	nuoL
26	NADH16pp	b2285	nuoE	1		28	Htex	b0929	ompF			29	NADH16pp	b2285	nuoE	1		27	NADH16pp	b2281	nuoI
26	NADH16pp	b2278	nuoL			28	Htex	b0241	phoE			29	NADH16pp	b2278	nuoL			27	NADH16pp	b2284	nuoF
26	NADH16pp	b2281	nuoI	1		28	Htex	b2215	ompC			29	NADH16pp	b2281	nuoI	1		27	NADH16pp	b2286	nuoC
26	NADH16pp	b2284	nuoF			29	ICDHyr	b1136	icd			29	NADH16pp	b2284	nuoF			27	NADH16pp	b2288	nuoA
26	NADH16pp	b2286	nuoC			30	ICL	b4015	aceA			29	NADH16pp	b2286	nuoC			27	NADH16pp	b2280	nuoJ
26	NADH16pp	b2288	nuoA			31	MALS	b4014	aceB			29	NADH16pp	b2288	nuoA			28	O2tex	b1377	ompN
26	NADH16pp	b2280	nuoJ			31	MALS	b2976	glcB			29	NADH16pp	b2280	nuoJ			28	O2tex	b0929	ompF
27	O2tex	b1377	ompN	1		32	MDH	b3236	mdh			30	O2tex	b1377	ompN	1		28	O2tex	b0241	phoE
27	O2tex	b0929	ompF			33	MTHFC	b0529	folD			30	O2tex	b0929	ompF			28	O2tex	b2215	ompC
27	O2tex	b0241	phoE			34	MTHFD	b0529	folD			30	O2tex	b0241	phoE			29	O2tpp	s0001
27	O2tex	b2215	ompC			35	NADH16pp	b2283	nuoG			30	O2tex	b2215	ompC			30	PDH	b0115	aceF
28	O2tpp	s0001				35	NADH16pp	b2287	nuoB			31	O2tpp	s0001				30	PDH	b0116	lpd
29	PDH	b0115	aceF			35	NADH16pp	b2279	nuoK			32	PDH	b0115	aceF			30	PDH	b0114	aceE
29	PDH	b0116	lpd	1		35	NADH16pp	b2282	nuoH			32	PDH	b0116	lpd	1		31	PGI	b4025	pgi
29	PDH	b0114	aceE			35	NADH16pp	b2277	nuoM			32	PDH	b0114	aceE			32	PGK	b2926	pgk
30	PGK	b2926	pgk			35	NADH16pp	b2276	nuoN			33	PFK_3	b3916	pfkA			33	PGL	b0767	pgl
31	PGL	b0767	pgl			35	NADH16pp	b2285	nuoE			34	PGI	b4025	pgi			34	PGM	b3612	gpmM
32	PGM	b3612	gpmM			35	NADH16pp	b2278	nuoL			35	PGK	b2926	pgk			34	PGM	b0755	gpmA
32	PGM	b0755	gpmA			35	NADH16pp	b2281	nuoI			36	PGL	b0767	pgl			34	PGM	b4395	ytjC
32	PGM	b4395	ytjC			35	NADH16pp	b2284	nuoF			37	PGM	b3612	gpmM			35	PYK	b1676	pykF
33	PTAr	b2297	pta			35	NADH16pp	b2286	nuoC			37	PGM	b0755	gpmA			35	PYK	b1854	pykA
33	PTAr	b2458	eutD			35	NADH16pp	b2288	nuoA			37	PGM	b4395	ytjC			36	RPE	b3386	rpe
34	RPE	b3386	rpe			35	NADH16pp	b2280	nuoJ			38	RPE	b3386	rpe			36	RPE	b4301	sgcE
34	RPE	b4301	sgcE			36	O2tex	b1377	ompN			38	RPE	b4301	sgcE			37	RPI	b4090	rpiB
35	RPI	b4090	rpiB			36	O2tex	b0929	ompF			39	RPI	b4090	rpiB			37	RPI	b2914	rpiA
35	RPI	b2914	rpiA	1		36	O2tex	b0241	phoE			39	RPI	b2914	rpiA	1		38	SUCDi	b0724	sdhB
36	SUCDi	b0724	sdhB			36	O2tex	b2215	ompC			40	SUCDi	b0724	sdhB			38	SUCDi	b0722	sdhD
36	SUCDi	b0722	sdhD			37	O2tpp	s0001				40	SUCDi	b0722	sdhD			38	SUCDi	b0723	sdhA
36	SUCDi	b0723	sdhA			38	PDH	b0115	aceF			40	SUCDi	b0723	sdhA			38	SUCDi	b0721	sdhC
36	SUCDi	b0721	sdhC			38	PDH	b0116	lpd			40	SUCDi	b0721	sdhC			39	SUCOAS	b0728	sucC
37	SUCOAS	b0728	sucC			38	PDH	b0114	aceE			41	SUCOAS	b0728	sucC			39	SUCOAS	b0729	sucD
37	SUCOAS	b0729	sucD			39	PFK	b3916	pfkA			41	SUCOAS	b0729	sucD			40	TALA	b2464	talA
38	TALA	b2464	talA			39	PFK	b1723	pfkB			42	TALA	b2464	talA			40	TALA	b0008	talB
38	TALA	b0008	talB			40	PFK_3	b3916	pfkA			42	TALA	b0008	talB			41	TKT1	b2935	tktA
39	TKT1	b2935	tktA			41	PFL	b0902	pflA			43	TKT1	b2935	tktA			41	TKT1	b2465	tktB
39	TKT1	b2465	tktB			41	PFL	b3114	tdcE			43	TKT1	b2465	tktB			42	TKT2	b2935	tktA
40	TKT2	b2935	tktA			41	PFL	b0903	pflB			44	TKT2	b2935	tktA			42	TKT2	b2465	tktB
40	TKT2	b2465	tktB			41	PFL	b3951	pflD			44	TKT2	b2465	tktB			43	TPI	b3919	tpiA
41	TPI	b3919	tpiA			41	PFL	b2579	grcA			45	TPI	b3919	tpiA
						41	PFL	b3952	pflC
						42	PGCD	b2913	serA
						43	PGI	b4025	pgi
						44	PGK	b2926	pgk
						45	PGL	b0767	pgl
						46	PGM	b3612	gpmM
						46	PGM	b0755	gpmA
						46	PGM	b4395	ytjC
						47	POR5	b2895	fldB
						47	POR5	b0684	fldA
						47	POR5	b1378	pfo
						48	PPC	b3956	ppc
						49	PPCK	b3403	pck
						50	PSERT	b0907	serC
						51	PSP_L	b4388	serB
						52	PTAr	b2297	pta
						52	PTAr	b2458	eutD
						53	RPE	b3386	rpe
						53	RPE	b4301	sgcE
						54	RPI	b4090	rpiB
						54	RPI	b2914	rpiA
						55	SUCDi	b0724	sdhB
						55	SUCDi	b0722	sdhD
						55	SUCDi	b0723	sdhA
						55	SUCDi	b0721	sdhC
						56	SUCOAS	b0728	sucC
						56	SUCOAS	b0729	sucD
						57	TALA	b2464	talA
						57	TALA	b0008	talB
						58	TKT1	b2935	tktA
						58	TKT1	b2465	tktB
						59	TKT2	b2935	tktA
						59	TKT2	b2465	tktB
						60	TPI	b3919	tpiA
