# Supplementary material for: Acetate and glycerol are not uniquely suited for the evolution of cross-feeding in E. coli
Source: PLoS Comput Biol. 2020 Nov 30;16(11):e1008433. doi: 10.1371/journal.pcbi.1008433 (PMC7728234; doi:10.1371/journal.pcbi.1008433)
Supplement: S2 File — The table includes the Blattner id for each gene (column B), the gene’s expression change in the acetate consumer (column C), in the acetate and glycerol producer (column D), in the two glycerol consumer strains (columns E and F), as well as the reactions associated with each gene (column G). (XLSX) [file pcbi.1008433.s008.xlsx]

## Sheet: Sheet1
		Gene expression change of the evolved (CV101, CV103, CV115 and CV116) relative to the ancestral strain (JA122). Data taken from Kinnersley et al. 2009 and Kinnersley et al. 2014.				* Reactions ids as given in iJO1366
N	Gene id	acetate consumer, log2(CV101/JA122)	acetate and glycerol producer, log2(CV103/JA122)	glycerol consumer, log2(CV115/JA122)	glycerol consumer, log2(CV116/JA122)	Gene associated reaction *
1	b4069	3.9	0.0	-1.5	-0.3	ACCOAL
1	b4069	3.9	0.0	-1.5	-0.3	ACS
2	b1101	-1.8	-1.4	-1.7	-1.4	ACGAptspp
2	b1101	-1.8	-1.4	-1.7	-1.4	GLCptspp
3	b3447	-2.2	-1.9	-2.9	-2.9	GTHRDHpp
4	b1817	-1.53	-0.46	-1.3	-1.9	GLCptspp
4	b1817	-1.53	-0.46	-1.3	-1.9	FRUpts2pp
4	b1817	-1.53	-0.46	-1.3	-1.9	MANptspp
4	b1817	-1.53	-0.46	-1.3	-1.9	ACMANAptspp
4	b1817	-1.53	-0.46	-1.3	-1.9	GAMptspp
5	b4067	5.1	-0.2	-0.1	-0.3	ACt4pp
5	b4067	5.1	-0.2	-0.1	-0.3	GLYCLTt4pp
6	b4036	3.6	5.1	2.9	2.2	14GLUCANtexi
6	b4036	3.6	5.1	2.9	2.2	MALTtexi
6	b4036	3.6	5.1	2.9	2.2	MALTHXtexi
6	b4036	3.6	5.1	2.9	2.2	MALTTTRtexi
6	b4036	3.6	5.1	2.9	2.2	GLCtex_copy2
6	b4036	3.6	5.1	2.9	2.2	MALTTRtexi
6	b4036	3.6	5.1	2.9	2.2	MALTPTtexi
7	b1709	-1.1	-0.6	-1.7	-1.3	ADOCBLabcpp
7	b1709	-1.1	-0.6	-1.7	-1.3	CBL1abcpp
7	b1709	-1.1	-0.6	-1.7	-1.3	CBIuabcpp
8	b2092	1.6	-1.7	1.1	0.4	GALTptspp
9	b1896	-2.4	-0.7	-2.6	-2.4	TRE6PS
10	b1380	-1.0	-0.8	-0.8	-1.0	LDH_D
11	b2378	0.6	2.2	0.8	0.4	EDTXS3
12	b2417	-0.9	-0.5	-1.1	-1.1	GLCptspp
12	b2417	-0.9	-0.5	-1.1	-1.1	SUCptspp
12	b2417	-0.9	-0.5	-1.1	-1.1	ACMUMptspp
12	b2417	-0.9	-0.5	-1.1	-1.1	ACGAptspp
12	b2417	-0.9	-0.5	-1.1	-1.1	TREptspp
12	b2417	-0.9	-0.5	-1.1	-1.1	MALTptspp
13	b2097	-1.8	-1.2	-2.3	-2.1	FBA
14	b2150	4.1	4.1	3.6	2.7	GLCabcpp
14	b2150	4.1	4.1	3.6	2.7	GALabcpp
15	b1444	-1.4	-2.6	-3.3	-3.3	ABUTD
16	b0763	0.2	1.7	-0.4	-0.6	TUNGSabcpp
16	b0763	0.2	1.7	-0.4	-0.6	SULabcpp
16	b0763	0.2	1.7	-0.4	-0.6	MOBDabcpp
17	b0430	0.4	-0.8	1.2	0.7	CYTBO3_4pp
18	b3540	0.1	1.6	1.1	1.0	PROGLYabcpp
18	b3540	0.1	1.6	1.1	1.0	CGLYabcpp
18	b3540	0.1	1.6	1.1	1.0	ALAALAabcpp
19	b3915	-0.3	0.6	-0.1	-0.2	FE2t3pp
19	b3915	-0.3	0.6	-0.1	-0.2	COBALT2t3pp
19	b3915	-0.3	0.6	-0.1	-0.2	MN2t3pp
19	b3915	-0.3	0.6	-0.1	-0.2	ZN2t3pp
19	b3915	-0.3	0.6	-0.1	-0.2	HG2t3pp
19	b3915	-0.3	0.6	-0.1	-0.2	NI2t3pp
19	b3915	-0.3	0.6	-0.1	-0.2	CD2t3pp
20	b0118	1.13	-0.2	1.0	0.9	ACONTa
20	b0118	1.13	-0.2	1.0	0.9	MICITDr
20	b0118	1.13	-0.2	1.0	0.9	ACONTb
21	b1473	-0.2	-1.2	-0.2	-0.3	TRPt2rpp
21	b1473	-0.2	-1.2	-0.2	-0.3	TYRt2rpp
21	b1473	-0.2	-1.2	-0.2	-0.3	PHEt2rpp
22	b1463	-0.2	-2.0	-0.3	-0.3	ACANTHAT
23	b3454	0.1	-0.1	0.6	-1.5	THRabcpp
23	b3454	0.1	-0.1	0.6	-1.5	LEUabcpp
23	b3454	0.1	-0.1	0.6	-1.5	ILEabcpp
23	b3454	0.1	-0.1	0.6	-1.5	VALabcpp
23	b3454	0.1	-0.1	0.6	-1.5	ALAabcpp
24	b1723	-1.47	-0.22	-1.2	-1.1	PFK
25	b2476	0.0	-1.5	-0.5	0.1	PRASCSi
26	b2465	-1.9	-1.3	-2.5	-2.3	TKT1
26	b2465	-1.9	-1.3	-2.5	-2.3	TKT2
27	b0929	1.2	-1.7	1.3	0.0	DUMPtex
27	b0929	1.2	-1.7	1.3	0.0	GLCNtex
27	b0929	1.2	-1.7	1.3	0.0	G1Ptex
27	b0929	1.2	-1.7	1.3	0.0	DAPtex
27	b0929	1.2	-1.7	1.3	0.0	HYXNtex
27	b0929	1.2	-1.7	1.3	0.0	PTRCtex
27	b0929	1.2	-1.7	1.3	0.0	PYRtex
27	b0929	1.2	-1.7	1.3	0.0	FUMtex
27	b0929	1.2	-1.7	1.3	0.0	GLYALDtex
27	b0929	1.2	-1.7	1.3	0.0	CRNDtex
27	b0929	1.2	-1.7	1.3	0.0	GALCTNtex
27	b0929	1.2	-1.7	1.3	0.0	NAtex
27	b0929	1.2	-1.7	1.3	0.0	FUSAtex
27	b0929	1.2	-1.7	1.3	0.0	GALCTtex
27	b0929	1.2	-1.7	1.3	0.0	3UMPtex
27	b0929	1.2	-1.7	1.3	0.0	GLYC3Ptex
27	b0929	1.2	-1.7	1.3	0.0	LALALGLUtex
27	b0929	1.2	-1.7	1.3	0.0	SULFACtex
27	b0929	1.2	-1.7	1.3	0.0	ETHSO3tex
27	b0929	1.2	-1.7	1.3	0.0	F6Ptex
27	b0929	1.2	-1.7	1.3	0.0	URAtex
27	b0929	1.2	-1.7	1.3	0.0	23CAMPtex
27	b0929	1.2	-1.7	1.3	0.0	3PEPTtex
27	b0929	1.2	-1.7	1.3	0.0	ASCBtex
27	b0929	1.2	-1.7	1.3	0.0	23CUMPtex
27	b0929	1.2	-1.7	1.3	0.0	GLYCAtex
27	b0929	1.2	-1.7	1.3	0.0	DTMPtex
27	b0929	1.2	-1.7	1.3	0.0	23CCMPtex
27	b0929	1.2	-1.7	1.3	0.0	23CGMPtex
27	b0929	1.2	-1.7	1.3	0.0	XANtex
27	b0929	1.2	-1.7	1.3	0.0	XMPtex
27	b0929	1.2	-1.7	1.3	0.0	ETOHtex
27	b0929	1.2	-1.7	1.3	0.0	PPPNtex
27	b0929	1.2	-1.7	1.3	0.0	PNTOtex
27	b0929	1.2	-1.7	1.3	0.0	DCMPtex
27	b0929	1.2	-1.7	1.3	0.0	DIMPtex
27	b0929	1.2	-1.7	1.3	0.0	UMPtex
27	b0929	1.2	-1.7	1.3	0.0	Zn2tex
27	b0929	1.2	-1.7	1.3	0.0	23DAPPAtex
27	b0929	1.2	-1.7	1.3	0.0	DINStex
27	b0929	1.2	-1.7	1.3	0.0	PPALtex
27	b0929	1.2	-1.7	1.3	0.0	PYDXtex
27	b0929	1.2	-1.7	1.3	0.0	FALDtex
27	b0929	1.2	-1.7	1.3	0.0	UREAtex
27	b0929	1.2	-1.7	1.3	0.0	GLYBtex
27	b0929	1.2	-1.7	1.3	0.0	QUIN2tex
27	b0929	1.2	-1.7	1.3	0.0	CRNtex
27	b0929	1.2	-1.7	1.3	0.0	DCAtex
27	b0929	1.2	-1.7	1.3	0.0	GLYC2Ptex
27	b0929	1.2	-1.7	1.3	0.0	4HOXPACDtex
27	b0929	1.2	-1.7	1.3	0.0	CHTBStex
27	b0929	1.2	-1.7	1.3	0.0	BTNtex
27	b0929	1.2	-1.7	1.3	0.0	PROGLYtex
27	b0929	1.2	-1.7	1.3	0.0	ACGAtex
27	b0929	1.2	-1.7	1.3	0.0	GDPtex
27	b0929	1.2	-1.7	1.3	0.0	N2Otex
27	b0929	1.2	-1.7	1.3	0.0	GLCRtex
27	b0929	1.2	-1.7	1.3	0.0	GLNtex
27	b0929	1.2	-1.7	1.3	0.0	PPAtex
27	b0929	1.2	-1.7	1.3	0.0	PYDXNtex
27	b0929	1.2	-1.7	1.3	0.0	Htex
27	b0929	1.2	-1.7	1.3	0.0	IDONtex
27	b0929	1.2	-1.7	1.3	0.0	NACtex
27	b0929	1.2	-1.7	1.3	0.0	ALAtex
27	b0929	1.2	-1.7	1.3	0.0	ACSERtex
27	b0929	1.2	-1.7	1.3	0.0	LEUtex
27	b0929	1.2	-1.7	1.3	0.0	PPTtex
27	b0929	1.2	-1.7	1.3	0.0	LALADGLUtex
27	b0929	1.2	-1.7	1.3	0.0	26DAHtex
27	b0929	1.2	-1.7	1.3	0.0	CUtex
27	b0929	1.2	-1.7	1.3	0.0	TYRPtex
27	b0929	1.2	-1.7	1.3	0.0	CO2tex
27	b0929	1.2	-1.7	1.3	0.0	G3PGtex
27	b0929	1.2	-1.7	1.3	0.0	TARTRDtex
27	b0929	1.2	-1.7	1.3	0.0	THRPtex
27	b0929	1.2	-1.7	1.3	0.0	G3PEtex
27	b0929	1.2	-1.7	1.3	0.0	GALTtex
27	b0929	1.2	-1.7	1.3	0.0	SPMDtex
27	b0929	1.2	-1.7	1.3	0.0	HCINNMtex
27	b0929	1.2	-1.7	1.3	0.0	CA2tex
27	b0929	1.2	-1.7	1.3	0.0	METDtex
27	b0929	1.2	-1.7	1.3	0.0	PROtex
27	b0929	1.2	-1.7	1.3	0.0	ACALDtex
27	b0929	1.2	-1.7	1.3	0.0	ASNtex
27	b0929	1.2	-1.7	1.3	0.0	FORtex
27	b0929	1.2	-1.7	1.3	0.0	COBALT2tex
27	b0929	1.2	-1.7	1.3	0.0	GALURtex
27	b0929	1.2	-1.7	1.3	0.0	CYStex
27	b0929	1.2	-1.7	1.3	0.0	CMPtex
27	b0929	1.2	-1.7	1.3	0.0	HXAtex
27	b0929	1.2	-1.7	1.3	0.0	PSERtex
27	b0929	1.2	-1.7	1.3	0.0	CLtex
27	b0929	1.2	-1.7	1.3	0.0	PACALDtex
27	b0929	1.2	-1.7	1.3	0.0	AGMtex
27	b0929	1.2	-1.7	1.3	0.0	DMStex
27	b0929	1.2	-1.7	1.3	0.0	SO3tex
27	b0929	1.2	-1.7	1.3	0.0	G3PItex
27	b0929	1.2	-1.7	1.3	0.0	AMPtex
27	b0929	1.2	-1.7	1.3	0.0	MNLtex
27	b0929	1.2	-1.7	1.3	0.0	UACGAMtex
27	b0929	1.2	-1.7	1.3	0.0	METSOX1tex
27	b0929	1.2	-1.7	1.3	0.0	NO2tex
27	b0929	1.2	-1.7	1.3	0.0	NO3tex
27	b0929	1.2	-1.7	1.3	0.0	PSCLYStex
27	b0929	1.2	-1.7	1.3	0.0	R5Ptex
27	b0929	1.2	-1.7	1.3	0.0	SKMtex
27	b0929	1.2	-1.7	1.3	0.0	SLNTtex
27	b0929	1.2	-1.7	1.3	0.0	CD2tex
27	b0929	1.2	-1.7	1.3	0.0	CYANtex
27	b0929	1.2	-1.7	1.3	0.0	RIBtex
27	b0929	1.2	-1.7	1.3	0.0	BUTSO3tex
27	b0929	1.2	-1.7	1.3	0.0	G3PStex
27	b0929	1.2	-1.7	1.3	0.0	ADEtex
27	b0929	1.2	-1.7	1.3	0.0	CMtex
27	b0929	1.2	-1.7	1.3	0.0	Ktex
27	b0929	1.2	-1.7	1.3	0.0	TARTRtex
27	b0929	1.2	-1.7	1.3	0.0	TAURtex
27	b0929	1.2	-1.7	1.3	0.0	ASO3tex
27	b0929	1.2	-1.7	1.3	0.0	GAMAN6Ptex
27	b0929	1.2	-1.7	1.3	0.0	ANHGMtex
27	b0929	1.2	-1.7	1.3	0.0	BUTtex
27	b0929	1.2	-1.7	1.3	0.0	DOXRBCNtex
27	b0929	1.2	-1.7	1.3	0.0	PYDAMtex
27	b0929	1.2	-1.7	1.3	0.0	SO2tex
27	b0929	1.2	-1.7	1.3	0.0	L_LACtex
27	b0929	1.2	-1.7	1.3	0.0	HG2tex
27	b0929	1.2	-1.7	1.3	0.0	ACGAM1Ptex
27	b0929	1.2	-1.7	1.3	0.0	METSOX2tex
27	b0929	1.2	-1.7	1.3	0.0	TCYNTtex
27	b0929	1.2	-1.7	1.3	0.0	THRtex
27	b0929	1.2	-1.7	1.3	0.0	TYRtex
27	b0929	1.2	-1.7	1.3	0.0	ACGAL1Ptex
27	b0929	1.2	-1.7	1.3	0.0	GALtex
27	b0929	1.2	-1.7	1.3	0.0	ACGALtex
27	b0929	1.2	-1.7	1.3	0.0	MNtex
27	b0929	1.2	-1.7	1.3	0.0	CYTDtex
27	b0929	1.2	-1.7	1.3	0.0	DDGLCNtex
27	b0929	1.2	-1.7	1.3	0.0	CYNTtex
27	b0929	1.2	-1.7	1.3	0.0	ASPtex
27	b0929	1.2	-1.7	1.3	0.0	DOPAtex
27	b0929	1.2	-1.7	1.3	0.0	FE2tex
27	b0929	1.2	-1.7	1.3	0.0	ILEtex
27	b0929	1.2	-1.7	1.3	0.0	LYStex
27	b0929	1.2	-1.7	1.3	0.0	DHAtex
27	b0929	1.2	-1.7	1.3	0.0	INDOLEtex
27	b0929	1.2	-1.7	1.3	0.0	MALDtex
27	b0929	1.2	-1.7	1.3	0.0	PItex
27	b0929	1.2	-1.7	1.3	0.0	ALLtex
27	b0929	1.2	-1.7	1.3	0.0	MINCYCtex
27	b0929	1.2	-1.7	1.3	0.0	PHEtex
27	b0929	1.2	-1.7	1.3	0.0	G3PCtex
27	b0929	1.2	-1.7	1.3	0.0	GAMtex
27	b0929	1.2	-1.7	1.3	0.0	GTPtex
27	b0929	1.2	-1.7	1.3	0.0	3HPPtex
27	b0929	1.2	-1.7	1.3	0.0	GLCUR1Ptex
27	b0929	1.2	-1.7	1.3	0.0	MELIBtex
27	b0929	1.2	-1.7	1.3	0.0	TREtex
27	b0929	1.2	-1.7	1.3	0.0	SO4tex
27	b0929	1.2	-1.7	1.3	0.0	INSTtex
27	b0929	1.2	-1.7	1.3	0.0	NMNtex
27	b0929	1.2	-1.7	1.3	0.0	CYSDtex
27	b0929	1.2	-1.7	1.3	0.0	MEOHtex
27	b0929	1.2	-1.7	1.3	0.0	AKGtex
27	b0929	1.2	-1.7	1.3	0.0	GBBTNtex
27	b0929	1.2	-1.7	1.3	0.0	CSNtex
27	b0929	1.2	-1.7	1.3	0.0	FE3tex
27	b0929	1.2	-1.7	1.3	0.0	LYXtex
27	b0929	1.2	-1.7	1.3	0.0	SBTtex
27	b0929	1.2	-1.7	1.3	0.0	FRULYStex
27	b0929	1.2	-1.7	1.3	0.0	GLCURtex
27	b0929	1.2	-1.7	1.3	0.0	SERtex
27	b0929	1.2	-1.7	1.3	0.0	ACMANAtex
27	b0929	1.2	-1.7	1.3	0.0	OCTAtex
27	b0929	1.2	-1.7	1.3	0.0	D_LACtex
27	b0929	1.2	-1.7	1.3	0.0	H2O2tex
27	b0929	1.2	-1.7	1.3	0.0	HPPPNtex
27	b0929	1.2	-1.7	1.3	0.0	DSERtex
27	b0929	1.2	-1.7	1.3	0.0	UDPACGALtex
27	b0929	1.2	-1.7	1.3	0.0	CU2tex
27	b0929	1.2	-1.7	1.3	0.0	SELtex
27	b0929	1.2	-1.7	1.3	0.0	MSO3tex
27	b0929	1.2	-1.7	1.3	0.0	ACtex
27	b0929	1.2	-1.7	1.3	0.0	H2Otex
27	b0929	1.2	-1.7	1.3	0.0	GLCtex_copy1
27	b0929	1.2	-1.7	1.3	0.0	ACMUMtex
27	b0929	1.2	-1.7	1.3	0.0	ALAALAtex
27	b0929	1.2	-1.7	1.3	0.0	GLUtex
27	b0929	1.2	-1.7	1.3	0.0	HIStex
27	b0929	1.2	-1.7	1.3	0.0	FRUtex
27	b0929	1.2	-1.7	1.3	0.0	FRUURtex
27	b0929	1.2	-1.7	1.3	0.0	IMPtex
27	b0929	1.2	-1.7	1.3	0.0	PEAMNtex
27	b0929	1.2	-1.7	1.3	0.0	MMETtex
27	b0929	1.2	-1.7	1.3	0.0	NH4tex
27	b0929	1.2	-1.7	1.3	0.0	ACNAMtex
27	b0929	1.2	-1.7	1.3	0.0	LIPOtex
27	b0929	1.2	-1.7	1.3	0.0	ETHAtex
27	b0929	1.2	-1.7	1.3	0.0	MOBDtex
27	b0929	1.2	-1.7	1.3	0.0	THMDtex
27	b0929	1.2	-1.7	1.3	0.0	4PEPTtex
27	b0929	1.2	-1.7	1.3	0.0	DALAtex
27	b0929	1.2	-1.7	1.3	0.0	UDPGALtex
27	b0929	1.2	-1.7	1.3	0.0	CGLYtex
27	b0929	1.2	-1.7	1.3	0.0	ABUTtex
27	b0929	1.2	-1.7	1.3	0.0	DGMPtex
27	b0929	1.2	-1.7	1.3	0.0	MAN6Ptex
27	b0929	1.2	-1.7	1.3	0.0	SUCCtex
27	b0929	1.2	-1.7	1.3	0.0	NOtex
27	b0929	1.2	-1.7	1.3	0.0	34dhpactex
27	b0929	1.2	-1.7	1.3	0.0	ORNtex
27	b0929	1.2	-1.7	1.3	0.0	GLYCtex
27	b0929	1.2	-1.7	1.3	0.0	ARBTtex
27	b0929	1.2	-1.7	1.3	0.0	DGSNtex
27	b0929	1.2	-1.7	1.3	0.0	THYMtex
27	b0929	1.2	-1.7	1.3	0.0	XYLUtex
27	b0929	1.2	-1.7	1.3	0.0	H2Stex
27	b0929	1.2	-1.7	1.3	0.0	DAMPtex
27	b0929	1.2	-1.7	1.3	0.0	GTHRDtex
27	b0929	1.2	-1.7	1.3	0.0	NI2tex
27	b0929	1.2	-1.7	1.3	0.0	VALtex
27	b0929	1.2	-1.7	1.3	0.0	LCTStex
27	b0929	1.2	-1.7	1.3	0.0	RMNtex
27	b0929	1.2	-1.7	1.3	0.0	XTSNtex
27	b0929	1.2	-1.7	1.3	0.0	THMtex
27	b0929	1.2	-1.7	1.3	0.0	FUCtex
27	b0929	1.2	-1.7	1.3	0.0	H2tex
27	b0929	1.2	-1.7	1.3	0.0	TMAOtex
27	b0929	1.2	-1.7	1.3	0.0	TUNGStex
27	b0929	1.2	-1.7	1.3	0.0	ARGtex
27	b0929	1.2	-1.7	1.3	0.0	TRPtex
27	b0929	1.2	-1.7	1.3	0.0	MALtex
27	b0929	1.2	-1.7	1.3	0.0	5DGLCNtex
27	b0929	1.2	-1.7	1.3	0.0	MG2tex
27	b0929	1.2	-1.7	1.3	0.0	ISETACtex
27	b0929	1.2	-1.7	1.3	0.0	TSULtex
27	b0929	1.2	-1.7	1.3	0.0	GSNtex
27	b0929	1.2	-1.7	1.3	0.0	UDPGLCURtex
27	b0929	1.2	-1.7	1.3	0.0	GLYtex
27	b0929	1.2	-1.7	1.3	0.0	MANGLYCtex
27	b0929	1.2	-1.7	1.3	0.0	BALAtex
27	b0929	1.2	-1.7	1.3	0.0	CITtex
27	b0929	1.2	-1.7	1.3	0.0	METtex
27	b0929	1.2	-1.7	1.3	0.0	XYLtex
27	b0929	1.2	-1.7	1.3	0.0	3CMPtex
27	b0929	1.2	-1.7	1.3	0.0	CHLtex
27	b0929	1.2	-1.7	1.3	0.0	TYMtex
27	b0929	1.2	-1.7	1.3	0.0	3AMPtex
27	b0929	1.2	-1.7	1.3	0.0	GLYCLTtex
27	b0929	1.2	-1.7	1.3	0.0	O2Stex
27	b0929	1.2	-1.7	1.3	0.0	GALCTNLtex
27	b0929	1.2	-1.7	1.3	0.0	3GMPtex
27	b0929	1.2	-1.7	1.3	0.0	GALBDtex
27	b0929	1.2	-1.7	1.3	0.0	GMPtex
27	b0929	1.2	-1.7	1.3	0.0	5MTRtex
27	b0929	1.2	-1.7	1.3	0.0	O2tex
27	b0929	1.2	-1.7	1.3	0.0	G6Ptex
27	b0929	1.2	-1.7	1.3	0.0	HOMtex
27	b0929	1.2	-1.7	1.3	0.0	ARBtex
27	b0929	1.2	-1.7	1.3	0.0	DMSOtex
27	b0929	1.2	-1.7	1.3	0.0	GAL1Ptex
27	b0929	1.2	-1.7	1.3	0.0	GTHOXtex
27	b0929	1.2	-1.7	1.3	0.0	TMAtex
27	b0929	1.2	-1.7	1.3	0.0	ALLTNtex
27	b0929	1.2	-1.7	1.3	0.0	OROTtex
27	b0929	1.2	-1.7	1.3	0.0	12PPDRtex
27	b0929	1.2	-1.7	1.3	0.0	UDPGtex
27	b0929	1.2	-1.7	1.3	0.0	ACACtex
27	b0929	1.2	-1.7	1.3	0.0	MANtex
27	b0929	1.2	-1.7	1.3	0.0	TTRCYCtex
27	b0929	1.2	-1.7	1.3	0.0	SUCRtex
27	b0929	1.2	-1.7	1.3	0.0	12PPDStex
28	b0431	0.4	-1.1	0.8	0.6	CYTBO3_4pp
29	b2415	-0.9	-0.6	-0.8	-0.9	MNLptspp
29	b2415	-0.9	-0.6	-0.8	-0.9	FRUptspp
29	b2415	-0.9	-0.6	-0.8	-0.9	GALTptspp
29	b2415	-0.9	-0.6	-0.8	-0.9	FRUpts2pp
29	b2415	-0.9	-0.6	-0.8	-0.9	ARBTptspp
29	b2415	-0.9	-0.6	-0.8	-0.9	MANptspp
29	b2415	-0.9	-0.6	-0.8	-0.9	SUCptspp
29	b2415	-0.9	-0.6	-0.8	-0.9	ACMANAptspp
29	b2415	-0.9	-0.6	-0.8	-0.9	SBTptspp
29	b2415	-0.9	-0.6	-0.8	-0.9	ACGAptspp
29	b2415	-0.9	-0.6	-0.8	-0.9	MANGLYCptspp
29	b2415	-0.9	-0.6	-0.8	-0.9	DHAPT
29	b2415	-0.9	-0.6	-0.8	-0.9	TREptspp
29	b2415	-0.9	-0.6	-0.8	-0.9	ASCBptspp
29	b2415	-0.9	-0.6	-0.8	-0.9	GLCptspp
29	b2415	-0.9	-0.6	-0.8	-0.9	GAMptspp
29	b2415	-0.9	-0.6	-0.8	-0.9	ACMUMptspp
29	b2415	-0.9	-0.6	-0.8	-0.9	MALTptspp
30	b1197	-1.6	-1.3	-1.8	-1.9	TREHpp
31	b0589	1.0	1.0	0.7	1.0	FE3DHBZSabcpp
31	b0589	1.0	1.0	0.7	1.0	FEENTERabcpp
32	b0764	0.5	1.2	0.0	-0.1	TUNGSabcpp
32	b0764	0.5	1.2	0.0	-0.1	SULabcpp
32	b0764	0.5	1.2	0.0	-0.1	MOBDabcpp
33	b4232	0.16	-0.67	-0.14	0.1	FBP
34	b3455	0.1	-0.3	0.6	-1.6	THRabcpp
34	b3455	0.1	-0.3	0.6	-1.6	LEUabcpp
34	b3455	0.1	-0.3	0.6	-1.6	ILEabcpp
34	b3455	0.1	-0.3	0.6	-1.6	VALabcpp
34	b3455	0.1	-0.3	0.6	-1.6	ALAabcpp
35	b3453	-0.9	1.6	-0.4	-0.4	GLYC2Pabcpp
35	b3453	-0.9	1.6	-0.4	-0.4	G3PSabcpp
35	b3453	-0.9	1.6	-0.4	-0.4	G3PGabcpp
35	b3453	-0.9	1.6	-0.4	-0.4	G3PIabcpp
35	b3453	-0.9	1.6	-0.4	-0.4	G3PEabcpp
35	b3453	-0.9	1.6	-0.4	-0.4	G3PCabcpp
35	b3453	-0.9	1.6	-0.4	-0.4	GLYC3Pabcpp
36	b2094	2.0	-1.5	1.5	1.0	GALTptspp
37	b1732	-1.9	-1.5	-2.2	-2.1	CAT
38	b2091	1.8	-0.5	1.3	0.8	GLTPD
39	b4384	-0.7	-0.9	-0.9	-0.7	PUNP2
39	b4384	-0.7	-0.9	-0.9	-0.7	PUNP1
39	b4384	-0.7	-0.9	-0.9	-0.7	PUNP3
39	b4384	-0.7	-0.9	-0.9	-0.7	DURIPP
39	b4384	-0.7	-0.9	-0.9	-0.7	PUNP4
39	b4384	-0.7	-0.9	-0.9	-0.7	PUNP5
39	b4384	-0.7	-0.9	-0.9	-0.7	PUNP6
40	b2147	1.4	1.7	1.6	1.4	DURADx
41	b1478	-1.3	-2.2	-1.8	-1.7	ALCD2x
42	b1702	0.0	-1.8	0.3	0.6	PPS
43	b1661	-1.5	-0.6	-1.6	-1.3	CFAS160E
43	b1661	-1.5	-0.6	-1.6	-1.3	CFAS160G
43	b1661	-1.5	-0.6	-1.6	-1.3	CFAS180E
43	b1661	-1.5	-0.6	-1.6	-1.3	CFAS180G
44	b0754	0.1	-1.5	0.2	0.2	DDPA
45	b2149	4.5	3.9	3.6	3.3	GLCabcpp
45	b2149	4.5	3.9	3.6	3.3	GALabcpp
46	b2148	3.5	3.1	2.6	2.5	GLCabcpp
46	b2148	3.5	3.1	2.6	2.5	GALabcpp
47	b2095	2.0	-1.2	1.6	1.3	TGBPA
48	b0805	-0.1	-1.4	-0.7	0.8	FE3DHBZStonex
49	b2096	1.8	-1.4	1.2	1.0	TGBPA
50	b2458	1.3	-0.4	1.0	0.9	PTAr
51	b1466	-0.5	-2.8	-1.1	-1.5	NO3R1pp
51	b1466	-0.5	-2.8	-1.1	-1.5	NO3R2pp
52	b0903	-0.6	-0.9	-1.1	-1.1	PFL
52	b0903	-0.6	-0.9	-1.1	-1.1	OBTFL
53	b2093	1.7	-1.4	1.3	0.7	GALTptspp
54	b1064	-1.6	-1.3	-1.6	-1.0	GRXR
54	b1064	-1.6	-1.3	-1.6	-1.0	ASR
54	b1064	-1.6	-1.3	-1.6	-1.0	PAPSR2
54	b1064	-1.6	-1.3	-1.6	-1.0	RNDR1b
54	b1064	-1.6	-1.3	-1.6	-1.0	RNDR4b
54	b1064	-1.6	-1.3	-1.6	-1.0	RNDR3b
54	b1064	-1.6	-1.3	-1.6	-1.0	RNDR2b
55	b1119	0.41	1.09	0.49	0.4	ACGAMK
56	b3902	3.4	3.4	2.7	2.7	RMPA
57	b1241	-1.4	-0.7	-1.2	-1.6	ACALD
57	b1241	-1.4	-0.7	-1.2	-1.6	ALCD2x
58	b1469	-1.3	-4.7	-1.1	-1.9	NO3t7pp
59	b1467	-0.9	-3.0	-1.3	-1.5	NO3R1pp
59	b1467	-0.9	-3.0	-1.3	-1.5	NO3R2pp
60	b3919	-0.9	-0.9	-1.0	-1.1	TPI
61	b1710	-1.5	-1.1	-2.0	-1.8	THIORDXi
61	b1710	-1.5	-1.1	-2.0	-1.8	GTHPi
62	b0432	0.3	-1.2	0.7	0.9	CYTBO3_4pp
63	b2464	-1.9	-1.0	-2.1	-1.8	TALA
64	b2687	-1.1	-0.8	-1.3	-1.2	RHCCE
65	b4383	-1.1	-1.2	-1.2	-1.1	PPM
65	b4383	-1.1	-1.2	-1.2	-1.1	PPM2
66	b0904	-1.0	-0.7	-1.4	-1.2	FORtppi
66	b0904	-1.0	-0.7	-1.4	-1.2	FORt2pp
67	b0750	-0.5	-1.9	-0.9	-0.8	QULNS
68	b1136	0.67	-0.42	0.92	0.8	ICDHyr
69	b0871	-1.6	-2.7	-2.0	-1.9	POX
70	b2779	-1.0	-1.0	-1.2	-1.4	ENO
71	b1443	-1.4	-2.4	-2.5	-2.8	PTRCabcpp
71	b1443	-1.4	-2.4	-2.5	-2.8	SPMDabcpp
72	b0494	0.0	1.1	0.1	-0.1	LPLIPAL1G161pp
72	b0494	0.0	1.1	0.1	-0.1	LPLIPAL1E120pp
72	b0494	0.0	1.1	0.1	-0.1	LPLIPAL1E181pp
72	b0494	0.0	1.1	0.1	-0.1	LPLIPAL1G141pp
72	b0494	0.0	1.1	0.1	-0.1	LPLIPAL1A140pp
72	b0494	0.0	1.1	0.1	-0.1	LPLIPAL1E140pp
72	b0494	0.0	1.1	0.1	-0.1	LPLIPAL1A161pp
72	b0494	0.0	1.1	0.1	-0.1	LPLIPAL1E180pp
72	b0494	0.0	1.1	0.1	-0.1	LPLIPAL1A141pp
72	b0494	0.0	1.1	0.1	-0.1	LPLIPAL1E160pp
72	b0494	0.0	1.1	0.1	-0.1	LPLIPAL1G120pp
72	b0494	0.0	1.1	0.1	-0.1	LPLIPAL1G180pp
72	b0494	0.0	1.1	0.1	-0.1	LPLIPAL1G160pp
72	b0494	0.0	1.1	0.1	-0.1	LPLIPAL1E141pp
72	b0494	0.0	1.1	0.1	-0.1	LPLIPAL1A180pp
72	b0494	0.0	1.1	0.1	-0.1	LPLIPAL1A160pp
72	b0494	0.0	1.1	0.1	-0.1	LPLIPAL1G181pp
72	b0494	0.0	1.1	0.1	-0.1	LPLIPAL1E161pp
72	b0494	0.0	1.1	0.1	-0.1	LPLIPAL1A120pp
72	b0494	0.0	1.1	0.1	-0.1	LPLIPAL1G140pp
72	b0494	0.0	1.1	0.1	-0.1	LPLIPAL1A181pp
